# Supplementary material for: High-Resolution Detection of Microplastics in Zooplankton from Lake Como (Northern Italy): A Multi-Year Baseline for Large Deep Lakes
Source: Toxics. 2026 Apr 19;14(4):342. doi: 10.3390/toxics14040342 (PMC13120432; doi:10.3390/toxics14040342)
Supplement: Supplementary file 1 [file toxics-14-00342-s001.zip]

Archive with 1 entries (1 files):
- toxics-4217846-supplementary.pdf
